# Supplementary material for: Dynamic Changes in the Extracellular Matrix in Primary, Metastatic, and Recurrent Ovarian Cancers
Source: Cells. 2022 Nov 25;11(23):3769. doi: 10.3390/cells11233769 (PMC9736731; doi:10.3390/cells11233769)
Supplement: Supplementary file 1 [file cells-11-03769-s001.zip]

Archive with 1 entries (1 files):
- cells-2013159-supplementary.pdf
